# Supplementary material for: Multi-Target Neuroprotective Effects of Flavonoid-Rich Ficus benjamina L. Leaf Extracts: Mitochondrial Modulation, Antioxidant Defense, and Retinal Ganglion Cell Survival In Vivo
Source: Int J Mol Sci. 2025 Dec 4;26(23):11746. doi: 10.3390/ijms262311746 (PMC12692513; doi:10.3390/ijms262311746)
Supplement: Supplementary file 1 [file ijms-26-11746-s001.zip]

Archive with 1 entries (1 files):
- ijms-3967522-supplementary.pdf
